# Supplementary material for: Population trends of seabirds in Mexican Islands at the California Current System
Source: PLoS One. 2022 Oct 7;17(10):e0258632. doi: 10.1371/journal.pone.0258632 (PMC9543960; doi:10.1371/journal.pone.0258632)
Supplement: S1 Table — A 95% bootstrap interval was calculated for population growth rates (λ) using moving block bootstrap; central value, lower and upper limits are given. Percent change was estimated using Eq (2) for the period described. aIsland/archipelago ordered North to South. bN indicates the most recent count of breeding pairs with the year in parentheses. cIncreasing (+); Decreasing (-); Not Determined (ND). (XLSX) [file pone.0258632.s001.xlsx]

## Sheet: Sheet1
S1 Table. Population trends for 19 seabird species at their breeding colonies on 10 islands/archipelagos in the Mexican Pacific off the Baja California Peninsula. A 95% credible interval was calculated for population growth rates (lambda) using non-parametric bootstrapping; central value, lower and upper limits are given. Percent change was estimated using equation (2) for the time period describ…
Species	Archipelago/Island (a)	N (b)	Lambda			p-value	Trend (c)	% Change	Time period	Monitored seasons
			Central	Lower limit	Upper limit
Ainley's Storm-Petrel	Morro Prieto and Zapato	84 (2019)	1.66	1.53	1.72	<0.001	+	3976	(2014-2019)	2014-2019
Ashy Storm-Petrel	Todos Santos	51 (2018)	1.34	1.17	2.25	<0.001	+	273	(2015-2018)	2015-2018
Black-vented Shearwater	Morro Prieto and Zapato	630 (2019)	1.47	1.33	2.36	<0.001	+	636	(2015-2019)	2015-2019
Black-vented Shearwater	Natividad	123,250 (2019)	1.01	0.75	1.38	0.262	?	-22	(2015-2019)	2015-2019
Brandt's Cormorant	Coronado	28 (2019)	2.56	2.47	50	<0.001	+	204	(2014-2019)	2014-2019
Brandt's Cormorant	Todos Santos	293 (2019)	13.51	0.04	19.27	0.262	?	-77	(2014-2019)	2014-2019
Brandt's Cormorant	San Martín	59 (2018)	25.66	0.02	30.57	0.262	?	-99	(2014-2018)	2014-2018
Brandt's Cormorant	San Jerónimo	180 (2018)	1.3	0.12	3.5	0.262	?	-67	(2014-2018)	2014-2018
Brandt's Cormorant	San Benito	3 (2019)	0.77	0.75	0.89	<0.001	-	-66	(2016-2019)	2016-2019
Brandt's Cormorant	Natividad	2,561 (2018)	0.81	0.81	0.94	<0.001	-	-49	(2014-2018)	2014-2018
Brandt's Cormorant	San Roque	946 (2019)	0.6	0.45	0.66	<0.001	-	-93	(2012-2019)	2012-2019
Brandt's Cormorant	Asunción	1,671 (2019)	0.66	0.34	0.83	<0.001	-	-72	(2012-2019)	2012-2019
Brown Booby	Coronado	9 (2019)	0.64	0.59	1.11	0.232	?	-87	(2014-2019)	2014,2016-2017,2019
Brown Pelican	Coronado	847 (2019)	1.28	1.28	1.38	<0.001	+	231	(2014-2019)	2014-2019
Brown Pelican	Todos Santos	723 (2019)	1.21	1.21	1.35	<0.001	+	21	(2014-2019)	2014-2019
Brown Pelican	San Martín	277 (2018)	2.92	2.92	50	<0.001	+	617	(2014-2018)	2014-2018
Brown Pelican	San Jerónimo	166 (2018)	5.77	5.76	9.05	<0.001	+	507	(2014-2018)	2014-2018
Brown Pelican	San Benito	77 (2019)	1.02	0.96	1.02	0.494	?	39	(2016-2019)	2016-2019
Brown Pelican	Natividad	133 (2019)	2.01	2.01	2.58	<0.001	+	307	(2014-2019)	2014-2019
Brown Pelican	San Roque	1 (2019)	1.25	0.9	50	0.048	+	-74	(2008-2019)	2008,2010-2019
Brown Pelican	Asunción	243 (2019)	1.19	0.08	2.29	0.268	?	-42	(2008-2019)	2008-2010,2012-2019
Caspian Tern	San Martín	76 (2018)	1.21	1.16	1.21	<0.001	+	42	(2014-2018)	2014-2018
Caspian Tern	San Jerónimo	18 (2018)	0.61	0.49	1.1	0.232	?	-73	(2014-2018)	2014-2018
Cassin's Auklet	Coronado	18 (2019)	1.24	1.12	1.54	<0.001	+	152	(2016-2019)	2016-2019
Cassin's Auklet	Todos Santos	12 (2019)	1.79	1.64	3.28	<0.001	+	3369	(2014-2019)	2014-2019
Cassin's Auklet	San Jerónimo	152,127 (2018)	0.75	0.75	0.75	<0.001	-	-48	(2016-2018)	2016-2018
Cassin's Auklet	Morro Prieto and Zapato	74 (2019)	1.47	1.24	4.53	<0.001	+	979	(2015-2019)	2015-2019
Cassin's Auklet	Natividad	12 (2018)	1.22	1.22-0	1.22	<0.001	+	50	(2016-2018)	2016-2018
Cassin's Auklet	San Roque	1,395 (2019)	1.14	1.04	1.44	0.006	+	918	(2008-2019)	2008,2010-2019
Cassin's Auklet	Asunción	2,924 (2019)	1.26	1.07	1.97	0.007	+	347	(2010-2019)	2010-2019
Craveri's Murrelet	Natividad	4 (2019)	1.12	1.12	1.12	<0.001	+	48	(2017-2019)	2017-2019
Craveri's Murrelet	San Roque	6 (2019)	1.23	1.14	1.37	<0.001	+	90	(2014-2019)	2014,2017-2019
Craveri's Murrelet	Asunción	1 (2019)	1	1	1	<0.001	+	0	(2017-2019)	2017-2019
Double-crested Cormorant	Coronado	312 (2019)	0.89	0.85	0.95	<0.001	-	20	(2013-2019)	2013-2019
Double-crested Cormorant	Todos Santos	209 (2019)	1.14	0.88	1.32	0.262	?	38	(2014-2019)	2014-2019
Double-crested Cormorant	San Martín	534 (2018)	1.15	0.97	1.31	0.262	?	4	(2014-2018)	2014-2018
Double-crested Cormorant	San Jerónimo	104 (2018)	1.07	0.87	1.28	0.262	?	-7	(2014-2018)	2014-2018
Double-crested Cormorant	San Benito	7 (2019)	0.73	0.3	0.85	<0.001	-	-38	(2016-2019)	2016-2019
Double-crested Cormorant	Natividad	625 (2019)	0.82	0.62	1.26	0.232	?	-11	(2014-2019)	2014-2019
Double-crested Cormorant	San Roque	36 (2019)	1.07	0.91	1.31	0.159	?	352	(2010-2019)	2010-2019
Double-crested Cormorant	Asunción	152 (2019)	1.08	0.04	8.37	0.282	?	1540	(2010-2019)	2010,2012-2019
Elegant Tern	San Roque	2,500 (2019)	35.74	35.74	35.74	<0.001	+	249900	(2017-2019)	2017-2019
Guadalupe Murrelet	Guadalupe	195 (2019)	3.4	3.38	6.32	<0.001	+	10044	(2015-2019)	2015-2019
Guadalupe Murrelet	Morro Prieto and Zapato	3,920 (2019)	1.31	1.26	1.42	<0.001	+	331	(2014-2019)	2014-2019
Heermann's Gull	San Benito	40 (2019)	0.95	0.72	1.28	0.262	?	10	(2016-2019)	2016-2019
Heermann's Gull	San Roque	10 (2019)	0.91	0.76	1	0.017	-	-11	(2008-2019)	2008,2010-2011,2013-2019
Laysan Albatross	Guadalupe	395 (2020)	1.1	1.08	1.14	<0.001	+	454	(2006-2019)	2006-2020
Laysan Albatross	Morro Prieto and Zapato	1,105 (2020)	1.12	1.1	1.16	<0.001	+	47	(2015-2019)	2015-2020
Pelagic Cormorant	Coronado	7 (2019)	2.45	2.35	50	<0.001	+	709	(2014-2019)	2014-2019
Pelagic Cormorant	Todos Santos	21 (2019)	1.03	0.72	1.45	0.262	?	-35	(2014-2019)	2014-2019
Royal Tern	San Jerónimo	171 (2018)	24.3	0.85	24.31	0.262	?	1454	(2014-2018)	2014-2015,2017-2018
Royal Tern	San Roque	500 (2019)	0.78	0.78	0.78	<0.001	-	-35	(2017-2019)	2017-2019
Scrippss's Murrelet	Todos Santos	95 (2018)	1.01	0.93	1.06	0.232	?	21	(2015-2018)	2015-2018
Scrippss's Murrelet	San Jerónimo	3 (2018)	0.78	0.26	0.87	<0.001	-	3	(2015-2018)	2015-2018
Townsend's Storm-Petrel	Morro Prieto and Zapato	891 (2019)	1.43	1.25	3.61	<0.001	+	230	(2014-2019)	2014-2019
Western Gull	Coronado	194 (2017)	0.64	0.64	0.64	<0.001	-	-59	(2015-2017)	2015-2017
Western Gull	Todos Santos	10,000 (2017)	1.12	1.01	1.12	<0.001	+	178	(2014-2017)	2014-2017
Western Gull	San Martín	1,382 (2017)	1.48	0.88	1.86	0.262	?	85	(2014-2017)	2014-2017
Western Gull	San Jerónimo	2,442 (2017)	2.73	2.73	2.73	<0.001	+	540	(2015-2017)	2015-2017
Western Gull	San Roque	155 (2018)	1.4	1.17	1.95	<0.001	+	356	(2008-2018)	2008,2010,2012-2018
Western Gull	Asunción	1,373 (2017)	1.27	1.04	2.21	<0.001	+	489	(2008-2017)	2008,2010,2012,2014-2017
