# Supplementary material for: Population trends of seabirds in Mexican Islands at the California Current System
Source: PLoS One. 2022 Oct 7;17(10):e0258632. doi: 10.1371/journal.pone.0258632 (PMC9543960; doi:10.1371/journal.pone.0258632)
Supplement: S2 Table — (XLSX) [file pone.0258632.s002.xlsx]

## Sheet: Number_of_seabird_nests_per_sea
Species_name	Species_type	Island	Season	Maximum_number_of_nests	Degree_of_reliability	Notes_and_commentaries	Latitude	Longitude	Searching_effort
Brown Pelican	Surface-nesting	Coronado	2014	283	High	NA	32.4	-117.24	NA
Brown Pelican	Surface-nesting	Coronado	2015	126	High	NA	32.4	-117.24	NA
Brown Pelican	Surface-nesting	Coronado	2016	395	High	NA	32.4	-117.24	NA
Brown Pelican	Surface-nesting	Coronado	2017	344	High	NA	32.4	-117.24	NA
Brown Pelican	Surface-nesting	Coronado	2018	921	High	NA	32.4	-117.24	NA
Brown Pelican	Surface-nesting	Coronado	2019	847	High	NA	32.4	-117.24	NA
Double-crested Cormorant	Surface-nesting	Coronado	2013	187	High	NA	32.4	-117.24	NA
Double-crested Cormorant	Surface-nesting	Coronado	2014	185	High	NA	32.4	-117.24	NA
Double-crested Cormorant	Surface-nesting	Coronado	2015	127	High	NA	32.4	-117.24	NA
Double-crested Cormorant	Surface-nesting	Coronado	2016	168	High	NA	32.4	-117.24	NA
Double-crested Cormorant	Surface-nesting	Coronado	2017	93	High	NA	32.4	-117.24	NA
Double-crested Cormorant	Surface-nesting	Coronado	2018	175	High	NA	32.4	-117.24	NA
Brandt's Cormorant	Surface-nesting	Coronado	2014	0	High	NA	32.4	-117.24	NA
Brandt's Cormorant	Surface-nesting	Coronado	2015	0	High	NA	32.4	-117.24	NA
Brandt's Cormorant	Surface-nesting	Coronado	2016	32	High	NA	32.4	-117.24	NA
Brandt's Cormorant	Surface-nesting	Coronado	2017	58	High	NA	32.4	-117.24	NA
Brandt's Cormorant	Surface-nesting	Coronado	2018	54	High	NA	32.4	-117.24	NA
Brandt's Cormorant	Surface-nesting	Coronado	2019	28	High	NA	32.4	-117.24	NA
Pelagic Cormorant	Surface-nesting	Coronado	2014	0	High	NA	32.4	-117.24	NA
Pelagic Cormorant	Surface-nesting	Coronado	2015	0	High	NA	32.4	-117.24	NA
Pelagic Cormorant	Surface-nesting	Coronado	2016	3	High	NA	32.4	-117.24	NA
Pelagic Cormorant	Surface-nesting	Coronado	2017	5	High	NA	32.4	-117.24	NA
Pelagic Cormorant	Surface-nesting	Coronado	2018	2	High	NA	32.4	-117.24	NA
Pelagic Cormorant	Surface-nesting	Coronado	2019	7	High	NA	32.4	-117.24	NA
Western Gull	Surface-nesting	Coronado	2015	448	High	NA	32.4	-117.24	NA
Western Gull	Surface-nesting	Coronado	2016	272	High	NA	32.4	-117.24	NA
Western Gull	Surface-nesting	Coronado	2017	194	High	NA	32.4	-117.24	NA
Brown Booby	Surface-nesting	Coronado	2014	30	Low	NA	32.4	-117.24	NA
Brown Booby	Surface-nesting	Coronado	2016	4	Low	NA	32.4	-117.24	NA
Brown Booby	Surface-nesting	Coronado	2017	13	Low	NA	32.4	-117.24	NA
Brown Booby	Surface-nesting	Coronado	2019	9	Low	NA	32.4	-117.24	NA
Cassin's Auklet	Burrow-nesting	Coronado	2016	8	High	NA	32.4	-117.24	NA
Cassin's Auklet	Burrow-nesting	Coronado	2017	14	High	NA	32.4	-117.24	NA
Cassin's Auklet	Burrow-nesting	Coronado	2018	20	High	NA	32.4	-117.24	NA
Cassin's Auklet	Burrow-nesting	Coronado	2019	18	High	NA	32.4	-117.24	NA
Ashy Storm-Petrel	Burrow-nesting	Coronado	2018	5	Low	NA	32.4	-117.24	NA
Black Storm-Petrel	Burrow-nesting	Coronado	2018	150	Low	NA	32.4	-117.24	NA
Leach's Storm-Petrel	Burrow-nesting	Coronado	NA	NA	NA	NA	32.4	-117.24	NA
Scripps's Murrelet	Burrow-nesting	Coronado	NA	NA	NA	NA	32.4	-117.24	NA
Brown Pelican	Surface-nesting	Todos Santos	2014	513	High	NA	31.81	-116.8	NA
Brown Pelican	Surface-nesting	Todos Santos	2015	239	High	NA	31.81	-116.8	NA
Brown Pelican	Surface-nesting	Todos Santos	2016	727	High	NA	31.81	-116.8	NA
Brown Pelican	Surface-nesting	Todos Santos	2017	529	High	NA	31.81	-116.8	NA
Brown Pelican	Surface-nesting	Todos Santos	2018	395	High	NA	31.81	-116.8	NA
Brown Pelican	Surface-nesting	Todos Santos	2019	723	High	NA	31.81	-116.8	NA
Double-crested Cormorant	Surface-nesting	Todos Santos	2014	137	High	NA	31.81	-116.8	NA
Double-crested Cormorant	Surface-nesting	Todos Santos	2015	164	High	NA	31.81	-116.8	NA
Double-crested Cormorant	Surface-nesting	Todos Santos	2016	100	High	NA	31.81	-116.8	NA
Double-crested Cormorant	Surface-nesting	Todos Santos	2017	238	High	NA	31.81	-116.8	NA
Double-crested Cormorant	Surface-nesting	Todos Santos	2018	123	High	NA	31.81	-116.8	NA
Double-crested Cormorant	Surface-nesting	Todos Santos	2019	209	High	NA	31.81	-116.8	NA
Brandt's Cormorant	Surface-nesting	Todos Santos	2014	732	High	NA	31.81	-116.8	NA
Brandt's Cormorant	Surface-nesting	Todos Santos	2015	30	High	NA	31.81	-116.8	NA
Brandt's Cormorant	Surface-nesting	Todos Santos	2016	14	High	NA	31.81	-116.8	NA
Brandt's Cormorant	Surface-nesting	Todos Santos	2017	328	High	NA	31.81	-116.8	NA
Brandt's Cormorant	Surface-nesting	Todos Santos	2018	346	High	NA	31.81	-116.8	NA
Brandt's Cormorant	Surface-nesting	Todos Santos	2019	293	High	NA	31.81	-116.8	NA
Pelagic Cormorant	Surface-nesting	Todos Santos	2014	23	High	NA	31.81	-116.8	NA
Pelagic Cormorant	Surface-nesting	Todos Santos	2015	9	High	NA	31.81	-116.8	NA
Pelagic Cormorant	Surface-nesting	Todos Santos	2016	15	High	NA	31.81	-116.8	NA
Pelagic Cormorant	Surface-nesting	Todos Santos	2017	20	High	NA	31.81	-116.8	NA
Pelagic Cormorant	Surface-nesting	Todos Santos	2018	7	High	NA	31.81	-116.8	NA
Pelagic Cormorant	Surface-nesting	Todos Santos	2019	21	High	NA	31.81	-116.8	NA
Western Gull	Surface-nesting	Todos Santos	2014	3186	Low	NA	31.81	-116.8	NA
Western Gull	Surface-nesting	Todos Santos	2015	9598	High	2248-9598	31.81	-116.8	NA
Western Gull	Surface-nesting	Todos Santos	2016	3400	High	1900-3400	31.81	-116.8	NA
Western Gull	Surface-nesting	Todos Santos	2017	10000	High	6500-10000	31.81	-116.8	NA
Cassin's Auklet	Burrow-nesting	Todos Santos	2014	1	Low	NA	31.81	-116.8	NA
Cassin's Auklet	Burrow-nesting	Todos Santos	2015	11	Low	NA	31.81	-116.8	NA
Cassin's Auklet	Burrow-nesting	Todos Santos	2016	32	Low	NA	31.81	-116.8	NA
Cassin's Auklet	Burrow-nesting	Todos Santos	2017	41	Low	NA	31.81	-116.8	NA
Cassin's Auklet	Burrow-nesting	Todos Santos	2018	51	Low	NA	31.81	-116.8	NA
Cassin's Auklet	Burrow-nesting	Todos Santos	2019	12	Low	NA	31.81	-116.8	NA
Scripps's Murrelet	Burrow-nesting	Todos Santos	2015	81	Low	NA	31.81	-116.8	NA
Scripps's Murrelet	Burrow-nesting	Todos Santos	2016	109	Low	NA	31.81	-116.8	NA
Scripps's Murrelet	Burrow-nesting	Todos Santos	2017	93	Low	NA	31.81	-116.8	NA
Scripps's Murrelet	Burrow-nesting	Todos Santos	2018	95	Low	NA	31.81	-116.8	NA
Ashy Storm-Petrel	Burrow-nesting	Todos Santos	2015	17	Low	NA	31.81	-116.8	NA
Ashy Storm-Petrel	Burrow-nesting	Todos Santos	2016	31	Low	NA	31.81	-116.8	NA
Ashy Storm-Petrel	Burrow-nesting	Todos Santos	2017	75	Low	NA	31.81	-116.8	NA
Ashy Storm-Petrel	Burrow-nesting	Todos Santos	2018	51	Low	NA	31.81	-116.8	NA
Brown Pelican	Surface-nesting	San Martin	2014	48	High	NA	30.49	-116.11	NA
Brown Pelican	Surface-nesting	San Martin	2015	0	High	NA	30.49	-116.11	NA
Brown Pelican	Surface-nesting	San Martin	2016	157	High	NA	30.49	-116.11	NA
Brown Pelican	Surface-nesting	San Martin	2017	376	High	NA	30.49	-116.11	NA
Brown Pelican	Surface-nesting	San Martin	2018	277	High	NA	30.49	-116.11	NA
Double-crested Cormorant	Surface-nesting	San Martin	2014	600	High	NA	30.49	-116.11	NA
Double-crested Cormorant	Surface-nesting	San Martin	2015	478	High	NA	30.49	-116.11	NA
Double-crested Cormorant	Surface-nesting	San Martin	2016	564	High	NA	30.49	-116.11	NA
Double-crested Cormorant	Surface-nesting	San Martin	2017	791	High	NA	30.49	-116.11	NA
Double-crested Cormorant	Surface-nesting	San Martin	2018	534	High	NA	30.49	-116.11	NA
Brandt's Cormorant	Surface-nesting	San Martin	2014	335	High	NA	30.49	-116.11	NA
Brandt's Cormorant	Surface-nesting	San Martin	2015	4	High	NA	30.49	-116.11	NA
Brandt's Cormorant	Surface-nesting	San Martin	2016	4	High	NA	30.49	-116.11	NA
Brandt's Cormorant	Surface-nesting	San Martin	2017	130	High	NA	30.49	-116.11	NA
Brandt's Cormorant	Surface-nesting	San Martin	2018	59	High	NA	30.49	-116.11	NA
Western Gull	Surface-nesting	San Martin	2014	658	High	NA	30.49	-116.11	NA
Western Gull	Surface-nesting	San Martin	2015	570	High	NA	30.49	-116.11	NA
Western Gull	Surface-nesting	San Martin	2016	510	High	NA	30.49	-116.11	NA
Western Gull	Surface-nesting	San Martin	2017	1382	High	NA	30.49	-116.11	NA
Caspian Tern	Surface-nesting	San Martin	2014	89	High	NA	30.49	-116.11	NA
Caspian Tern	Surface-nesting	San Martin	2015	134	High	NA	30.49	-116.11	NA
Caspian Tern	Surface-nesting	San Martin	2016	127	High	NA	30.49	-116.11	NA
Caspian Tern	Surface-nesting	San Martin	2017	186	High	NA	30.49	-116.11	NA
Caspian Tern	Surface-nesting	San Martin	2018	76	High	NA	30.49	-116.11	NA
Cassin's Auklet	Burrow-nesting	San Martin	NA	NA	NA	NA	30.49	-116.11	NA
Craveri's Murrelet	Burrow-nesting	San Martin	NA	NA	NA	NA	30.49	-116.11	NA
Scripps's Murrelet	Burrow-nesting	San Martin	NA	NA	NA	NA	30.49	-116.11	NA
Brown Pelican	Surface-nesting	San Jeronimo	2014	0	High	NA	29.79	-115.79	NA
Brown Pelican	Surface-nesting	San Jeronimo	2015	6	High	NA	29.79	-115.79	NA
Brown Pelican	Surface-nesting	San Jeronimo	2016	53	High	NA	29.79	-115.79	NA
Brown Pelican	Surface-nesting	San Jeronimo	2017	299	High	NA	29.79	-115.79	NA
Brown Pelican	Surface-nesting	San Jeronimo	2018	166	High	NA	29.79	-115.79	NA
Double-crested Cormorant	Surface-nesting	San Jeronimo	2014	126	High	NA	29.79	-115.79	NA
Double-crested Cormorant	Surface-nesting	San Jeronimo	2015	99	High	NA	29.79	-115.79	NA
Double-crested Cormorant	Surface-nesting	San Jeronimo	2016	96	High	NA	29.79	-115.79	NA
Double-crested Cormorant	Surface-nesting	San Jeronimo	2017	150	High	NA	29.79	-115.79	NA
Double-crested Cormorant	Surface-nesting	San Jeronimo	2018	104	High	NA	29.79	-115.79	NA
Brandt's Cormorant	Surface-nesting	San Jeronimo	2014	812	High	NA	29.79	-115.79	NA
Brandt's Cormorant	Surface-nesting	San Jeronimo	2015	50	High	NA	29.79	-115.79	NA
Brandt's Cormorant	Surface-nesting	San Jeronimo	2016	218	High	NA	29.79	-115.79	NA
Brandt's Cormorant	Surface-nesting	San Jeronimo	2017	743	High	NA	29.79	-115.79	NA
Brandt's Cormorant	Surface-nesting	San Jeronimo	2018	180	High	NA	29.79	-115.79	NA
Pelagic Cormorant	Surface-nesting	San Jeronimo	2017	1	High	NA	29.79	-115.79	NA
Western Gull	Surface-nesting	San Jeronimo	2015	380	High	NA	29.79	-115.79	NA
Western Gull	Surface-nesting	San Jeronimo	2016	854	High	NA	29.79	-115.79	NA
Western Gull	Surface-nesting	San Jeronimo	2017	2442	High	NA	29.79	-115.79	NA
Caspian Tern	Surface-nesting	San Jeronimo	2014	49	High	NA	29.79	-115.79	NA
Caspian Tern	Surface-nesting	San Jeronimo	2015	25	High	NA	29.79	-115.79	NA
Caspian Tern	Surface-nesting	San Jeronimo	2016	11	High	NA	29.79	-115.79	NA
Caspian Tern	Surface-nesting	San Jeronimo	2017	28	High	NA	29.79	-115.79	NA
Caspian Tern	Surface-nesting	San Jeronimo	2018	18	High	NA	29.79	-115.79	NA
Royal Tern	Surface-nesting	San Jeronimo	2014	11	High	NA	29.79	-115.79	NA
Royal Tern	Surface-nesting	San Jeronimo	2015	7	High	NA	29.79	-115.79	NA
Royal Tern	Surface-nesting	San Jeronimo	2017	7	High	NA	29.79	-115.79	NA
Royal Tern	Surface-nesting	San Jeronimo	2018	171	High	NA	29.79	-115.79	NA
Elegant Tern	Surface-nesting	San Jeronimo	2018	684	High	NA	29.79	-115.79	NA
Blue-footed Booby	Surface-nesting	San Jeronimo	2016	1	High	NA	29.79	-115.79	NA
Cassin's Auklet	Burrow-nesting	San Jeronimo	2016	230000	High	167000-230000	29.79	-115.79	NA
Cassin's Auklet	Burrow-nesting	San Jeronimo	2017	110000	High	50000-110000	29.79	-115.79	NA
Cassin's Auklet	Burrow-nesting	San Jeronimo	2018	152127	High	128265-152127	29.79	-115.79	NA
Scripps's Murrelet	Burrow-nesting	San Jeronimo	2015	3	High	NA	29.79	-115.79	NA
Scripps's Murrelet	Burrow-nesting	San Jeronimo	2016	9	High	NA	29.79	-115.79	NA
Scripps's Murrelet	Burrow-nesting	San Jeronimo	2017	1	High	NA	29.79	-115.79	NA
Scripps's Murrelet	Burrow-nesting	San Jeronimo	2018	3	High	NA	29.79	-115.79	NA
Brown Pelican	Surface-nesting	Natividad	2014	63	High	NA	27.88	-115.19	NA
Brown Pelican	Surface-nesting	Natividad	2015	59	High	NA	27.88	-115.19	NA
Brown Pelican	Surface-nesting	Natividad	2016	218	High	NA	27.88	-115.19	NA
Brown Pelican	Surface-nesting	Natividad	2017	366	High	NA	27.88	-115.19	NA
Brown Pelican	Surface-nesting	Natividad	2018	290	High	NA	27.88	-115.19	NA
Brown Pelican	Surface-nesting	Natividad	2019	133	High	NA	27.88	-115.19	NA
Double-crested Cormorant	Surface-nesting	Natividad	2014	693	High	NA	27.88	-115.19	NA
Double-crested Cormorant	Surface-nesting	Natividad	2015	265	High	NA	27.88	-115.19	NA
Double-crested Cormorant	Surface-nesting	Natividad	2016	361	High	NA	27.88	-115.19	NA
Double-crested Cormorant	Surface-nesting	Natividad	2017	434	High	NA	27.88	-115.19	NA
Double-crested Cormorant	Surface-nesting	Natividad	2018	721	High	NA	27.88	-115.19	NA
Double-crested Cormorant	Surface-nesting	Natividad	2019	625	High	NA	27.88	-115.19	NA
Brandt's Cormorant	Surface-nesting	Natividad	2014	3504	High	NA	27.88	-115.19	NA
Brandt's Cormorant	Surface-nesting	Natividad	2015	1401	High	NA	27.88	-115.19	NA
Brandt's Cormorant	Surface-nesting	Natividad	2016	2701	High	NA	27.88	-115.19	NA
Brandt's Cormorant	Surface-nesting	Natividad	2017	1126	High	NA	27.88	-115.19	NA
Brandt's Cormorant	Surface-nesting	Natividad	2018	2561	High	NA	27.88	-115.19	NA
Western Gull	Surface-nesting	Natividad	2014	2746	High	NA	27.88	-115.19	NA
Western Gull	Surface-nesting	Natividad	2015	300	High	40-300	27.88	-115.19	NA
Cassin's Auklet	Burrow-nesting	Natividad	2016	8	High	NA	27.88	-115.19	NA
Cassin's Auklet	Burrow-nesting	Natividad	2017	10	High	NA	27.88	-115.19	NA
Cassin's Auklet	Burrow-nesting	Natividad	2018	12	High	NA	27.88	-115.19	NA
Craveri's Murrelet	Burrow-nesting	Natividad	2017	3	High	NA	27.88	-115.19	NA
Craveri's Murrelet	Burrow-nesting	Natividad	2018	5	High	NA	27.88	-115.19	NA
Craveri's Murrelet	Burrow-nesting	Natividad	2019	4	High	NA	27.88	-115.19	NA
Black-vented Shearwater	Burrow-nesting	Natividad	2015	152100	High	80950-152100	27.88	-115.19	NA
Black-vented Shearwater	Burrow-nesting	Natividad	2016	71100	High	48780-71100	27.88	-115.19	NA
Black-vented Shearwater	Burrow-nesting	Natividad	2017	99930	High	71860-99930	27.88	-115.19	NA
Black-vented Shearwater	Burrow-nesting	Natividad	2018	135660	High	102630-135660	27.88	-115.19	NA
Black-vented Shearwater	Burrow-nesting	Natividad	2019	123250	High	90360-123250	27.88	-115.19	NA
Brown Pelican	Surface-nesting	San Roque	2008	57	High	NA	27.15	-114.38	NA
Brown Pelican	Surface-nesting	San Roque	2010	0	High	NA	27.15	-114.38	NA
Brown Pelican	Surface-nesting	San Roque	2011	1	High	NA	27.15	-114.38	NA
Brown Pelican	Surface-nesting	San Roque	2012	72	High	NA	27.15	-114.38	NA
Brown Pelican	Surface-nesting	San Roque	2013	99	High	NA	27.15	-114.38	NA
Brown Pelican	Surface-nesting	San Roque	2014	2	High	NA	27.15	-114.38	NA
Brown Pelican	Surface-nesting	San Roque	2015	4	High	NA	27.15	-114.38	NA
Brown Pelican	Surface-nesting	San Roque	2016	0	High	NA	27.15	-114.38	NA
Brown Pelican	Surface-nesting	San Roque	2017	37	High	NA	27.15	-114.38	NA
Brown Pelican	Surface-nesting	San Roque	2018	12	High	NA	27.15	-114.38	NA
Brown Pelican	Surface-nesting	San Roque	2019	1	High	NA	27.15	-114.38	NA
Double-crested Cormorant	Surface-nesting	San Roque	2010	15	High	NA	27.15	-114.38	NA
Double-crested Cormorant	Surface-nesting	San Roque	2011	82	High	NA	27.15	-114.38	NA
Double-crested Cormorant	Surface-nesting	San Roque	2012	17	High	NA	27.15	-114.38	NA
Double-crested Cormorant	Surface-nesting	San Roque	2013	103	High	NA	27.15	-114.38	NA
Double-crested Cormorant	Surface-nesting	San Roque	2014	34	High	NA	27.15	-114.38	NA
Double-crested Cormorant	Surface-nesting	San Roque	2015	60	High	NA	27.15	-114.38	NA
Double-crested Cormorant	Surface-nesting	San Roque	2016	57	High	NA	27.15	-114.38	NA
Double-crested Cormorant	Surface-nesting	San Roque	2017	113	High	NA	27.15	-114.38	NA
Double-crested Cormorant	Surface-nesting	San Roque	2018	61	High	NA	27.15	-114.38	NA
Double-crested Cormorant	Surface-nesting	San Roque	2019	36	High	NA	27.15	-114.38	NA
Brandt's Cormorant	Surface-nesting	San Roque	2012	5802	High	NA	27.15	-114.38	NA
Brandt's Cormorant	Surface-nesting	San Roque	2013	4601	High	NA	27.15	-114.38	NA
Brandt's Cormorant	Surface-nesting	San Roque	2014	2129	High	NA	27.15	-114.38	NA
Brandt's Cormorant	Surface-nesting	San Roque	2015	899	High	NA	27.15	-114.38	NA
Brandt's Cormorant	Surface-nesting	San Roque	2016	775	High	NA	27.15	-114.38	NA
Brandt's Cormorant	Surface-nesting	San Roque	2017	1569	High	NA	27.15	-114.38	NA
Brandt's Cormorant	Surface-nesting	San Roque	2018	1336	High	NA	27.15	-114.38	NA
Brandt's Cormorant	Surface-nesting	San Roque	2019	946	High	NA	27.15	-114.38	NA
Western Gull	Surface-nesting	San Roque	2008	150	High	NA	27.15	-114.38	NA
Western Gull	Surface-nesting	San Roque	2010	298	High	NA	27.15	-114.38	NA
Western Gull	Surface-nesting	San Roque	2012	315	High	NA	27.15	-114.38	NA
Western Gull	Surface-nesting	San Roque	2013	936	High	NA	27.15	-114.38	NA
Western Gull	Surface-nesting	San Roque	2014	777	High	NA	27.15	-114.38	NA
Western Gull	Surface-nesting	San Roque	2015	31	High	NA	27.15	-114.38	NA
Western Gull	Surface-nesting	San Roque	2016	493	High	NA	27.15	-114.38	NA
Western Gull	Surface-nesting	San Roque	2017	1414	High	NA	27.15	-114.38	NA
Western Gull	Surface-nesting	San Roque	2018	155	High	NA	27.15	-114.38	NA
Heermann's Gull	Surface-nesting	San Roque	2008	23	High	NA	27.15	-114.38	NA
Heermann's Gull	Surface-nesting	San Roque	2010	26	High	NA	27.15	-114.38	NA
Heermann's Gull	Surface-nesting	San Roque	2011	36	High	NA	27.15	-114.38	NA
Heermann's Gull	Surface-nesting	San Roque	2013	14	High	NA	27.15	-114.38	NA
Heermann's Gull	Surface-nesting	San Roque	2014	20	High	NA	27.15	-114.38	NA
Heermann's Gull	Surface-nesting	San Roque	2015	10	High	NA	27.15	-114.38	NA
Heermann's Gull	Surface-nesting	San Roque	2016	9	High	NA	27.15	-114.38	NA
Heermann's Gull	Surface-nesting	San Roque	2017	42	High	NA	27.15	-114.38	NA
Heermann's Gull	Surface-nesting	San Roque	2018	34	High	NA	27.15	-114.38	NA
Heermann's Gull	Surface-nesting	San Roque	2019	10	High	NA	27.15	-114.38	NA
Royal Tern	Surface-nesting	San Roque	2017	870	High	NA	27.15	-114.38	NA
Royal Tern	Surface-nesting	San Roque	2018	800	High	NA	27.15	-114.38	NA
Royal Tern	Surface-nesting	San Roque	2019	500	High	NA	27.15	-114.38	NA
Elegant Tern	Surface-nesting	San Roque	2017	1	High	NA	27.15	-114.38	NA
Elegant Tern	Surface-nesting	San Roque	2018	70	High	NA	27.15	-114.38	NA
Elegant Tern	Surface-nesting	San Roque	2019	2500	High	NA	27.15	-114.38	NA
Cassin's Auklet	Burrow-nesting	San Roque	2008	131	High	NA	27.15	-114.38	NA
Cassin's Auklet	Burrow-nesting	San Roque	2010	276	High	NA	27.15	-114.38	NA
Cassin's Auklet	Burrow-nesting	San Roque	2011	250	High	NA	27.15	-114.38	NA
Cassin's Auklet	Burrow-nesting	San Roque	2012	214	High	NA	27.15	-114.38	NA
Cassin's Auklet	Burrow-nesting	San Roque	2013	530	High	NA	27.15	-114.38	NA
Cassin's Auklet	Burrow-nesting	San Roque	2014	229	High	NA	27.15	-114.38	NA
Cassin's Auklet	Burrow-nesting	San Roque	2015	411	High	NA	27.15	-114.38	NA
Cassin's Auklet	Burrow-nesting	San Roque	2016	386	High	NA	27.15	-114.38	NA
Cassin's Auklet	Burrow-nesting	San Roque	2017	1659	High	NA	27.15	-114.38	NA
Cassin's Auklet	Burrow-nesting	San Roque	2018	632	High	NA	27.15	-114.38	NA
Cassin's Auklet	Burrow-nesting	San Roque	2019	1395	High	NA	27.15	-114.38	NA
Craveri's Murrelet	Burrow-nesting	San Roque	2014	3	High	NA	27.15	-114.38	NA
Craveri's Murrelet	Burrow-nesting	San Roque	2017	3	High	NA	27.15	-114.38	NA
Craveri's Murrelet	Burrow-nesting	San Roque	2018	5	High	NA	27.15	-114.38	NA
Craveri's Murrelet	Burrow-nesting	San Roque	2019	6	High	NA	27.15	-114.38	NA
Brown Pelican	Surface-nesting	Asuncion	2008	270	High	NA	27.1	-114.29	NA
Brown Pelican	Surface-nesting	Asuncion	2009	23	High	NA	27.1	-114.29	NA
Brown Pelican	Surface-nesting	Asuncion	2010	0	High	NA	27.1	-114.29	NA
Brown Pelican	Surface-nesting	Asuncion	2012	116	High	NA	27.1	-114.29	NA
Brown Pelican	Surface-nesting	Asuncion	2013	238	High	NA	27.1	-114.29	NA
Brown Pelican	Surface-nesting	Asuncion	2014	52	High	NA	27.1	-114.29	NA
Brown Pelican	Surface-nesting	Asuncion	2015	10	High	NA	27.1	-114.29	NA
Brown Pelican	Surface-nesting	Asuncion	2016	91	High	NA	27.1	-114.29	NA
Brown Pelican	Surface-nesting	Asuncion	2017	161	High	NA	27.1	-114.29	NA
Brown Pelican	Surface-nesting	Asuncion	2018	129	High	NA	27.1	-114.29	NA
Brown Pelican	Surface-nesting	Asuncion	2019	243	High	NA	27.1	-114.29	NA
Double-crested Cormorant	Surface-nesting	Asuncion	2010	7	High	NA	27.1	-114.29	NA
Double-crested Cormorant	Surface-nesting	Asuncion	2012	15	High	NA	27.1	-114.29	NA
Double-crested Cormorant	Surface-nesting	Asuncion	2013	128	High	NA	27.1	-114.29	NA
Double-crested Cormorant	Surface-nesting	Asuncion	2014	1	High	NA	27.1	-114.29	NA
Double-crested Cormorant	Surface-nesting	Asuncion	2015	50	High	NA	27.1	-114.29	NA
Double-crested Cormorant	Surface-nesting	Asuncion	2016	53	High	NA	27.1	-114.29	NA
Double-crested Cormorant	Surface-nesting	Asuncion	2017	131	High	NA	27.1	-114.29	NA
Double-crested Cormorant	Surface-nesting	Asuncion	2018	16	High	NA	27.1	-114.29	NA
Double-crested Cormorant	Surface-nesting	Asuncion	2019	152	High	NA	27.1	-114.29	NA
Brandt's Cormorant	Surface-nesting	Asuncion	2012	3450	High	NA	27.1	-114.29	NA
Brandt's Cormorant	Surface-nesting	Asuncion	2013	5200	High	NA	27.1	-114.29	NA
Brandt's Cormorant	Surface-nesting	Asuncion	2014	1777	High	NA	27.1	-114.29	NA
Brandt's Cormorant	Surface-nesting	Asuncion	2015	600	High	NA	27.1	-114.29	NA
Brandt's Cormorant	Surface-nesting	Asuncion	2016	760	High	NA	27.1	-114.29	NA
Brandt's Cormorant	Surface-nesting	Asuncion	2017	2630	High	NA	27.1	-114.29	NA
Brandt's Cormorant	Surface-nesting	Asuncion	2018	1400	High	NA	27.1	-114.29	NA
Brandt's Cormorant	Surface-nesting	Asuncion	2019	1671	High	NA	27.1	-114.29	NA
Western Gull	Surface-nesting	Asuncion	2008	195	High	NA	27.1	-114.29	NA
Western Gull	Surface-nesting	Asuncion	2010	124	High	NA	27.1	-114.29	NA
Western Gull	Surface-nesting	Asuncion	2012	240	High	NA	27.1	-114.29	NA
Western Gull	Surface-nesting	Asuncion	2014	1317	High	NA	27.1	-114.29	NA
Western Gull	Surface-nesting	Asuncion	2015	85	High	NA	27.1	-114.29	NA
Western Gull	Surface-nesting	Asuncion	2016	667	High	NA	27.1	-114.29	NA
Western Gull	Surface-nesting	Asuncion	2017	1373	High	NA	27.1	-114.29	NA
Blue-footed Booby	Surface-nesting	Asuncion	2019	4	High	NA	27.1	-114.29	NA
Cassin's Auklet	Burrow-nesting	Asuncion	2010	583	High	NA	27.1	-114.29	NA
Cassin's Auklet	Burrow-nesting	Asuncion	2011	400	High	NA	27.1	-114.29	NA
Cassin's Auklet	Burrow-nesting	Asuncion	2012	360	High	NA	27.1	-114.29	NA
Cassin's Auklet	Burrow-nesting	Asuncion	2013	1365	High	NA	27.1	-114.29	NA
Cassin's Auklet	Burrow-nesting	Asuncion	2014	347	High	NA	27.1	-114.29	NA
Cassin's Auklet	Burrow-nesting	Asuncion	2015	1572	High	NA	27.1	-114.29	NA
Cassin's Auklet	Burrow-nesting	Asuncion	2016	951	High	NA	27.1	-114.29	NA
Cassin's Auklet	Burrow-nesting	Asuncion	2017	2128	High	NA	27.1	-114.29	NA
Cassin's Auklet	Burrow-nesting	Asuncion	2018	1495	High	NA	27.1	-114.29	NA
Cassin's Auklet	Burrow-nesting	Asuncion	2019	2924	High	NA	27.1	-114.29	NA
Craveri's Murrelet	Burrow-nesting	Asuncion	2017	1	High	NA	27.1	-114.29	NA
Craveri's Murrelet	Burrow-nesting	Asuncion	2018	1	High	NA	27.1	-114.29	NA
Craveri's Murrelet	Burrow-nesting	Asuncion	2019	1	High	NA	27.1	-114.29	NA
Brown Pelican	Surface-nesting	San Benito	2016	50	High	NA	28.31	-115.57	NA
Brown Pelican	Surface-nesting	San Benito	2017	78	High	NA	28.31	-115.57	NA
Brown Pelican	Surface-nesting	San Benito	2018	45	High	NA	28.31	-115.57	NA
Brown Pelican	Surface-nesting	San Benito	2019	77	High	NA	28.31	-115.57	NA
Double-crested Cormorant	Surface-nesting	San Benito	2016	20	High	NA	28.31	-115.57	NA
Double-crested Cormorant	Surface-nesting	San Benito	2017	40	High	NA	28.31	-115.57	NA
Double-crested Cormorant	Surface-nesting	San Benito	2018	10	High	NA	28.31	-115.57	NA
Double-crested Cormorant	Surface-nesting	San Benito	2019	7	High	NA	28.31	-115.57	NA
Brandt's Cormorant	Surface-nesting	San Benito	2016	26	High	NA	28.31	-115.57	NA
Brandt's Cormorant	Surface-nesting	San Benito	2017	13	High	NA	28.31	-115.57	NA
Brandt's Cormorant	Surface-nesting	San Benito	2018	22	High	NA	28.31	-115.57	NA
Brandt's Cormorant	Surface-nesting	San Benito	2019	3	High	NA	28.31	-115.57	NA
Western Gull	Surface-nesting	San Benito	2016	465	High	NA	28.31	-115.57	NA
Western Gull	Surface-nesting	San Benito	2017	1010	High	NA	28.31	-115.57	NA
Heermann's Gull	Surface-nesting	San Benito	2016	69	High	NA	28.31	-115.57	NA
Heermann's Gull	Surface-nesting	San Benito	2017	109	High	NA	28.31	-115.57	NA
Heermann's Gull	Surface-nesting	San Benito	2018	121	High	NA	28.31	-115.57	NA
Heermann's Gull	Surface-nesting	San Benito	2019	40	High	NA	28.31	-115.57	NA
Cassin's Auklet	Burrow-nesting	San Benito	2018	519000	High	427000-519000	28.31	-115.57	NA
Scripps's Murrelet	Burrow-nesting	San Benito	2017	174	High	NA	28.31	-115.57	NA
Black-vented Shearwater	Burrow-nesting	San Benito	2016	113	Low	NA	28.31	-115.57	NA
Black-vented Shearwater	Burrow-nesting	San Benito	2017	124	Low	NA	28.31	-115.57	NA
Craveri's Murrelet	Burrow-nesting	San Benito	2018	1	High	NA	28.31	-115.57	NA
Guadalupe Murrelet	Burrow-nesting	San Benito	NA	NA	NA	NA	28.31	-115.57	NA
Black Storm-Petrel	Burrow-nesting	San Benito	NA	NA	NA	NA	28.31	-115.57	NA
Leach's Storm-Petrel	Burrow-nesting	San Benito	NA	NA	NA	NA	28.31	-115.57	NA
Least Storm-Petrel	Burrow-nesting	San Benito	NA	NA	NA	NA	28.31	-115.57	NA
Guadalupe Murrelet	Burrow-nesting	Morro Prieto and Zapato	2014	990	Low	NA	29	-118.27	NA
Guadalupe Murrelet	Burrow-nesting	Morro Prieto and Zapato	2015	1480	High	NA	29	-118.27	170:00:00
Guadalupe Murrelet	Burrow-nesting	Morro Prieto and Zapato	2016	2050	High	NA	29	-118.27	137:00:00
Guadalupe Murrelet	Burrow-nesting	Morro Prieto and Zapato	2017	2430	High	NA	29	-118.27	290:36:00
Guadalupe Murrelet	Burrow-nesting	Morro Prieto and Zapato	2018	3950	High	(Estimation using quadrants 4067 – 4734)	29	-118.27	NA
Guadalupe Murrelet	Burrow-nesting	Morro Prieto and Zapato	2019	3920	High	(Estimation using quadrants 3846 – 4606)	29	-118.27	NA
Cassin's Auklet	Burrow-nesting	Morro Prieto and Zapato	2015	11	Low	NA	29	-118.27	080:00:00
Cassin's Auklet	Burrow-nesting	Morro Prieto and Zapato	2016	44	Low	NA	29	-118.27	070:00:00
Cassin's Auklet	Burrow-nesting	Morro Prieto and Zapato	2017	202	Low	NA	29	-118.27	199:36:00
Cassin's Auklet	Burrow-nesting	Morro Prieto and Zapato	2018	114	Low	NA	29	-118.27	255:41:31
Cassin's Auklet	Burrow-nesting	Morro Prieto and Zapato	2019	74	Low	NA	29	-117.27	038:00:00
Black-vented Shearwater	Burrow-nesting	Morro Prieto and Zapato	2015	87	Low	NA	29	-118.27	127:30:00
Black-vented Shearwater	Burrow-nesting	Morro Prieto and Zapato	2016	187	Low	NA	29	-118.27	077:00:00
Black-vented Shearwater	Burrow-nesting	Morro Prieto and Zapato	2017	453	High	NA	29	-118.27	290:36:00
Black-vented Shearwater	Burrow-nesting	Morro Prieto and Zapato	2018	414	High	(Estimation using quadrants at Morro Prieto)	29	-118.27	NA
Black-vented Shearwater	Burrow-nesting	Morro Prieto and Zapato	2019	630	High	(Estimation using quadrants at Morro Prieto)	29	-118.27	NA
Ainley's Storm-Petrel	Burrow-nesting	Morro Prieto and Zapato	2014	4	Low	NA	29	-118.27	NA
Ainley's Storm-Petrel	Burrow-nesting	Morro Prieto and Zapato	2015	76	Low	NA	29	-118.27	077:30:00
Ainley's Storm-Petrel	Burrow-nesting	Morro Prieto and Zapato	2016	75	Low	NA	29	-118.27	065:00:00
Ainley's Storm-Petrel	Burrow-nesting	Morro Prieto and Zapato	2017	151	Medium	NA	29	-118.27	029:36:02
Ainley's Storm-Petrel	Burrow-nesting	Morro Prieto and Zapato	2018	235	Medium	NA	29	-118.27	235:45:40
Ainley's Storm-Petrel	Burrow-nesting	Morro Prieto and Zapato	2019	84	Low	NA	29	-117.27	090:09:35
Townsend's Storm-Petrel	Burrow-nesting	Morro Prieto and Zapato	2014	300	Low	NA	29	-118.27	NA
Townsend's Storm-Petrel	Burrow-nesting	Morro Prieto and Zapato	2015	392	Low	NA	29	-118.27	130:00:00
Townsend's Storm-Petrel	Burrow-nesting	Morro Prieto and Zapato	2016	1763	High	NA	29	-118.27	101:42:00
Townsend's Storm-Petrel	Burrow-nesting	Morro Prieto and Zapato	2017	1043	High	NA	29	-118.27	192:42:02
Townsend's Storm-Petrel	Burrow-nesting	Morro Prieto and Zapato	2018	577	High	(Estimation using quadrants-effort just at Zapato)	29	-118.27	135:44:21
Townsend's Storm-Petrel	Burrow-nesting	Morro Prieto and Zapato	2019	891	High	(Estimation using quadrants-effort just at Zapato)	29	-118.27	084:14:53
Laysan Albatross	Surface-nesting	Morro Prieto and Zapato	2015	738	High	NA	29	-118.27	NA
Laysan Albatross	Surface-nesting	Morro Prieto and Zapato	2016	668	High	NA	29	-117.27	NA
Laysan Albatross	Surface-nesting	Morro Prieto and Zapato	2017	879	High	NA	29	-116.27	NA
Laysan Albatross	Surface-nesting	Morro Prieto and Zapato	2018	923	High	NA	29	-115.27	NA
Laysan Albatross	Surface-nesting	Morro Prieto and Zapato	2019	967	High	NA	29	-114.27	NA
Brown Booby	Surface-nesting	Morro Prieto and Zapato	NA	NA	NA	They were on a rock near Zapato (the tooth)	29	-118.27	NA
Western Gull	Surface-nesting	Morro Prieto and Zapato	NA	NA	NA	NA	29	-118.27	NA
Laysan Albatross	Surface-nesting	Guadalupe	2006	64	High	Without islets	29.04	-118.27	NA
Laysan Albatross	Surface-nesting	Guadalupe	2007	69	High	Without islets	29.04	-118.27	NA
Laysan Albatross	Surface-nesting	Guadalupe	2008	66	High	Without islets	29.04	-118.27	NA
Laysan Albatross	Surface-nesting	Guadalupe	2009	84	High	Without islets	29.04	-118.27	NA
Laysan Albatross	Surface-nesting	Guadalupe	2010	96	High	Without islets	29.04	-118.27	NA
Laysan Albatross	Surface-nesting	Guadalupe	2011	97	High	Without islets	29.04	-118.27	NA
Laysan Albatross	Surface-nesting	Guadalupe	2012	106	High	Without islets	29.04	-118.27	NA
Laysan Albatross	Surface-nesting	Guadalupe	2013	106	High	Without islets	29.04	-118.27	NA
Laysan Albatross	Surface-nesting	Guadalupe	2014	143	High	Without islets	29.04	-118.27	NA
Laysan Albatross	Surface-nesting	Guadalupe	2015	163	High	Without islets	29.04	-118.27	NA
Laysan Albatross	Surface-nesting	Guadalupe	2016	192	High	Without islets	29.04	-118.27	NA
Laysan Albatross	Surface-nesting	Guadalupe	2017	199	High	Without islets	29.04	-118.27	NA
Laysan Albatross	Surface-nesting	Guadalupe	2018	254	High	Without islets	29.04	-118.27	NA
Laysan Albatross	Surface-nesting	Guadalupe	2019	286	High	Without islets	29.04	-118.27	NA
Double-crested Cormorant	Surface-nesting	Coronado	2019	312	High	NA	32.4	-117.24	NA
Guadalupe Murrelet	Burrow-nesting	Guadalupe	2015	2	Medium	NA	29.04	-118.27	NA
Guadalupe Murrelet	Burrow-nesting	Guadalupe	2016	6	Medium	NA	29.04	-118.27	030:00:00
Guadalupe Murrelet	Burrow-nesting	Guadalupe	2017	40	High	NA	29.04	-118.27	060:03:00
Guadalupe Murrelet	Burrow-nesting	Guadalupe	2018	125	High	(Estimation using quadrants 4067 – 4734)	29.04	-118.27	212:43:17
Guadalupe Murrelet	Burrow-nesting	Guadalupe	2019	195	High	(Estimation using quadrants 3846 – 4606)	29.04	-118.27	115:14:45
Townsend's Storm-Petrel	Burrow-nesting	Guadalupe	NA	NA	Medium	NA	29.04	-118.27	174:20:39
Ainley's Storm-Petrel	Burrow-nesting	Guadalupe	NA	NA	NA	NA	29.04	-118.27	NA
Laysan Albatross	Surface-nesting	Guadalupe	2020	395	High	Without islets	29.04	-118.27	NA
Laysan Albatross	Surface-nesting	Morro Prieto and Zapato	2020	1105	High	NA	29	-114.27	NA
Laysan Albatross	Surface-nesting	Guadalupe	1983	2	High	Data NO generated by GECI; Gallo-Reynoso 1996	29.04	-118.27	NA
Laysan Albatross	Surface-nesting	Guadalupe	1984	4	High	Data NO generated by GECI; Gallo-Reynoso 1996	29.04	-118.27	NA
Laysan Albatross	Surface-nesting	Guadalupe	1985	6	High	Data NO generated by GECI; Gallo-Reynoso 1996	29.04	-118.27	NA
Laysan Albatross	Surface-nesting	Guadalupe	1988	12	High	Data NO generated by GECI; Gallo-Reynoso 1996	29.04	-118.27	NA
Laysan Albatross	Surface-nesting	Guadalupe	1989	6	High	Data NO generated by GECI; Gallo-Reynoso 1996	29.04	-118.27	NA
Laysan Albatross	Surface-nesting	Guadalupe	1990	18	High	Data NO generated by GECI; Gallo-Reynoso 1996	29.04	-118.27	NA
Laysan Albatross	Surface-nesting	Guadalupe	1991	21	High	Data NO generated by GECI; Gallo-Reynoso 1996	29.04	-118.27	NA
Laysan Albatross	Surface-nesting	Guadalupe	1992	45	High	Data NO generated by GECI; Gallo-Reynoso 1996	29.04	-118.27	NA
Laysan Albatross	Surface-nesting	Guadalupe	2000	67	High	Data NO generated by GECI; Pitman 2004	29.04	-118.27	NA
Laysan Albatross	Surface-nesting	Guadalupe	2001	72	High	Data NO generated by GECI; Pitman 2004	29.04	-118.27	NA
Laysan Albatross	Surface-nesting	Guadalupe	2003	59	High	Data NO generated by GECI; Pitman 2004	29.04	-118.27	NA
Laysan Albatross	Surface-nesting	Guadalupe	2004	52	High	Data NO generated by GECI; Pitman 2004	29.04	-118.27	NA
Laysan Albatross	Surface-nesting	Guadalupe	2005	60	High	Data NO generated by GECI; Pitman 2004	29.04	-118.27	NA
Black Storm-Petrel	Burrow-nesting	San Benito	NA	240000	High	Data NO generated by GECI; Wolf et al. 2006	28.31	-115.57	NA
Leach's Storm-Petrel	Burrow-nesting	San Benito	NA	510000	High	Data NO generated by GECI; Wolf et al. 2006	28.31	-115.57	NA
Least Storm-Petrel	Burrow-nesting	San Benito	NA	135000	High	Data NO generated by GECI; Wolf et al. 2006	28.31	-115.57	NA

## Sheet: columns_metadata
name	type	ejemplo	description	long_name	standard_name	axis	units	constraints/enum	constraints/maximum	constraints/minimum	constraints/pattern	comment
Species_name	string	Brown Pelican	English name of the species	English name of the especies				"Ainleys Storm Petrel", "Ashy Storm-Petrel", "Black Storm-Petrel", "Black-vented Shearwater", "Blue-footed Booby", "Brandts Cormorant", "Brown Booby", "Brown Pelican", "Caspian Tern", "Cassins Auklet", "Craveris Murrelet", "Double-crested Cormorant", "Elegant Tern", "Guadalupe Murrelet", "Heermanns Gull", "Least Storm-Petrel", "Leachs Storm-Petrel", "Laysan Albatross", "Pelagic Cormorant", "Royal…
Species_type	string	Surface-nesting	Type of species, can be surface or burrowing bird	Species type				"Burrow-nesting", "Surface-nesting"
Island	string	Coronado	Name of the island where the nests were counted	Island				"Asuncion", "Coronado", "Guadalupe", "Morro Prieto and Zapato", "Natividad", "San Benito", "San Jeronimo", "San Martin", "San Roque", "Todos Santos"
Season	string	2015	Season in which the nest counting was carried out	Season							19[8|9][0-9]|20[0-2][0-9]
Maximum_number_of_nests	integer	107	Maximum number of nests	Maximum number of nests					0			The NAs mean that although we know that the species inhabits the island, we do not know the total value of the number of nests
Degree_of_reliability	string	High	Degree of reliability of the value of the maximum number of nests	Degree of reliability				"High", "Medium", "Low"
Notes_and_commentaries	string	(Estimation using quadrants, 2447 - 3069)	Notes and commentaries	Notes and commentaries							"pattern": ".+"
Latitude	string	32°24'0.25	Latitudinal coordinate of the island	Latitude	Longitude	Y	degrees_north		27.1	33.04
Longitude	string	117°14'34.68	Longitudinal coordinate of the island	Longitude	Latitude	X	degrees_west		-118.27	-114.27
Searching_effort	string	9 days, 19:45:40	Amount of time required to carry out monitoring	Searching Effort	time	T	hr:min:sec				[0-9]{3}(:[0-5][0-9]){2}

## Sheet: table_metadata
name	path	title	titulo
parejas_aves_marinas_islas_del_pacifico	S2 Table.csv	Number of seabird nests per season on Northern Pacific islands	Cantidad de nidos de aves marinas por temporada en las islas del Pacífico Norte

## Sheet: package_metadata
name	institution
parejas_aves_marinas_islas_del_pacifico	Grupo de Ecología y Conservación de Islas
